# Supplementary material for: Inactivation of Surface-Associated Viruses in Real Indoor Environments by a Humidification System Generating Vaporized Free Chlorine Components
Source: Microorganisms. 2026 Apr 2;14(4):814. doi: 10.3390/microorganisms14040814 (PMC13118295; doi:10.3390/microorganisms14040814)
Supplement: Supplementary file 1 [file microorganisms-14-00814-s001.zip]

Archive with 1 entries (1 files):
- microorganisms-4214659-supplementary.pdf
